# Supplementary material for: Centripetal nuclear shape fluctuations associate with chromatin condensation in early prophase
Source: Commun Biol. 2023 Jul 12;6:715. doi: 10.1038/s42003-023-05074-9 (PMC10338514; doi:10.1038/s42003-023-05074-9)
Supplement: Supplementary file 4 — Videos S1-S12 [file 42003_2023_5074_MOESM4_ESM.zip]

Archive with 12 entries (12 files):
- Supplementary Videos/Video1_Interphase_nuclei.mp4
- Supplementary Videos/Video10_ATR_inhibitor_VE821.mp4
- Supplementary Videos/Video11_Rotating_kymograph_prophase.mp4
- Supplementary Videos/Video6_ROCK_inhibitor_Y27632.mp4
- Supplementary Videos/Video7_Chromatin_invagination.mp4
- Supplementary Videos/Video5_Blebbistatin.mp4
- Supplementary Videos/Video3_CalyculinA.mp4
- Supplementary Videos/Video4_LatrunculinA.mp4
- Supplementary Videos/Video12_entire_prophase_of_mitosis.mp4
- Supplementary Videos/Video9_MTOC_tubulin_emerin.mp4
- Supplementary Videos/Video2_Early_and_late_prophase_nuclei.mp4
- Supplementary Videos/Video8_Localised_invaginations_tubulin_emerin.mp4
